# Supplementary material for: Proteome changes of plasma-derived extracellular vesicles in patients with myelodysplastic syndrome
Source: PLoS One. 2022 Jan 10;17(1):e0262484. doi: 10.1371/journal.pone.0262484 (PMC8746746; doi:10.1371/journal.pone.0262484)
Supplement: S1 Table — Match of identified proteins with exosomal protein databases. (XLSX) [file pone.0262484.s001.xlsx]

## Sheet: S1 Table
	S1 Table. Match of identified proteins with exosomal protein databases
	protein	UniProtAC	ExoCarta	QuickGO EMBL-EBI exosomes
	Adiponectin	Q15848	●
	Alpha-1-antitrypsin	P01009	●	●
	Alpha-2-macroglobulin	P01023	●	●
	Angiotensinogen	P01019	●	●
	Antithrombin-III	P01008	●
	Apolipoprotein A-I	P02647	●	●
	Apolipoprotein D	P05090	●	●
	Apolipoprotein E	P02649	●	●
	Apolipoprotein L1	O14791	●	●
	Apolipoprotein M	O95445	X
	Beta-2-glycoprotein 1	P02749	X
	C4b-binding protein alpha chain	P04003	●	●
	C4b-binding protein beta chain	P20851	●	●
	CD5 antigen-like	O43866	●	●
	Clusterin	P10909	●	●
	Complement C1r subcomponent	P00736	●	●
	Complement C3	P01024	●	●
	Complement C4-A	P0C0L4	●	●
	Complement C5	P01031	●	●
	Complement component C7	P10643	●
	Complement factor H	P08603	●	●
	Complement factor I	P05156	●	●
	Extracellular matrix protein 1	Q16610	●	●
	Fibrinogen beta chain	P02675	●	●
	Fibrinogen gamma chain	P02679	●	●
	Fibronectin	P02751	●	●
	Ficolin-3	O75636	●	●
	Haptoglobin	P00738	●	●
	Haptoglobin-related protein	P00739	●	●
	Histone H4	P62805	●	●
	Ig alpha-1 chain C region	P01876	●	●
	Ig gamma-1 chain C region	P01857	●	●
	Ig gamma-2 chain C region	P01859	●	●
	Ig gamma-3 chain C region	P01860	●	●
	Ig gamma-4 chain C region	P01861	●	●
	Ig heavy chain V-III region BRO	P01766	X
	Ig heavy chain V-III region TIL	P01765	X
	Ig kappa chain C region	P01834	●	●
	Ig kappa chain V-I region AU	P01594	X
	Ig kappa chain V-I region EU	P01598	●
	Ig kappa chain V-I region EU	P01598	●
	Ig kappa chain V-I region OU	P01606	X
	Ig kappa chain V-III region SIE	P01620	●
	Ig kappa chain V-IV region Len	P01625	●
	Ig lambda chain V-III region LOI	P80748	●
	Ig lambda-2 chain C regions	P0CG05	●
	Ig lambda-6 chain C region	P0CF74	●
	Ig mu chain C region	P01871	●	●
	Immunoglobulin lambda-like polypeptide 5	B9A064	●
	Mannose-binding protein C	P11226	●	●
	Serum albumin	P02768	●	●
	Serum amyloid P-component	P02743		●
	● match with database, X - record of identification not found
