# Supplementary material for: Proteome changes of plasma-derived extracellular vesicles in patients with myelodysplastic syndrome
Source: PLoS One. 2022 Jan 10;17(1):e0262484. doi: 10.1371/journal.pone.0262484 (PMC8746746; doi:10.1371/journal.pone.0262484)
Supplement: S2 Table — List of spots that differed significantly among analyzed subgroups. (XLSX) [file pone.0262484.s002.xlsx]

## Sheet: S2 Table
	S2 Table. List of spots that differed significantly among analyzed subgroups
	spot	protein	UniProtAC	peptides	p value	fold
	1	Alpha-1-antitrypsin	P01009	22	0.00312	3.2
		Ig alpha-1 chain C region	P01876	6
		Antithrombin-III	P01008	2
		Ig lambda-6 chain C region	P0CF74	3
	2	C4b-binding protein beta chain	P20851	2	0.00000237	2.8
	3	Alpha-1-antitrypsin	P01009	22	0.00364	2.8
		Ig alpha-1 chain C region	P01876	6
		Antithrombin-III	P01008	2
		Ig lambda-6 chain C region	P0CF74	3
	4	Haptoglobin-related protein	P00739	9	0.0439	2.6
		Ig lambda-6 chain C region	P0CF74	3
	5	Complement C3	P01024	20	0.0000107	2.6
		Clusterin	P10909	8
	6	Clusterin	P10909	12	0.00000205	2.5
		Complement C1r subcomponent	P00736	7
		Complement C3	P01024	5
		Complement factor I	P05156	3
		C4b-binding protein alpha chain	P04003	3
	7	Complement C3	P01024	20	0.000000409	2.4
		Clusterin	P10909	8
	8	Haptoglobin-related protein	P00739	7	0.000219	2.3
	9	Alpha-2-macroglobulin	P01023	53	0.00000555	2.3
		Complement factor H	P08603	25
		Ig mu chain C region	P01871	9
		C4b-binding protein alpha chain	P04003	7
		Complement C3	P01024	8
		Ig alpha-1 chain C region	P01876	4
	10	C4b-binding protein alpha chain	P04003	18	0.0000156	2.3
		Ig mu chain C region	P01871	11
		Complement C3	P01024	3
		Serum albumin	P02768	4
	11	Ig lambda-6 chain C region	P0CF74	3	0.00231	2.3
		Ig kappa chain C region	P01834	4
		Immunoglobulin lambda-like polypeptide 5	B9A064	2
		Apolipoprotein E	P02649	3
		Serum amyloid P-component	P02743	3
		Ig lambda chain V-III region LOI	P80748	2
	12	Clusterin	P10909	14	0.0000519	2.2
		Complement C3	P01024	18
		Complement C1r subcomponent	P00736	5
		Complement factor I	P05156	3
	13	Ig lambda-2 chain C	P0CG05	3	0.0153	2.2
	14	Alpha-1-antitrypsin	P01009	22	0.0447	2.1
		Ig alpha-1 chain C region	P01876	6
		Antithrombin-III	P01008	2
		Ig lambda-6 chain C region	P0CF74	3
	15	Alpha-1-antitrypsin	P01009	25	0.0101	2.1
		Ig alpha-1 chain C region	P01876	6
		Ig lambda-6 chain C region	P0CF74	3
	16	Haptoglobin	P00738	6	0.00235	2.1
	17	unidentified			0.00294	2.1
	18	Complement C4-A	P0C0L4	13	0.00421	2.1
	19	Alpha-2-macroglobulin	P01023	53	0.0000679	2.1
		Complement factor H	P08603	25
		Ig mu chain C region	P01871	9
		C4b-binding protein alpha chain	P04003	7
		Complement C3	P01024	8
		Ig alpha-1 chain C region	P01876	4
	20	Alpha-2-macroglobulin	P01023	53	0.000648	2
		Complement factor H	P08603	25
		Ig mu chain C region	P01871	9
		C4b-binding protein alpha chain	P04003	7
		Complement C3	P01024	8
		Ig alpha-1 chain C region	P01876	4
	21	Ig lambda-6 chain C region	P0CF74	3	0.00246	2
		Apolipoprotein D	P05090	6
	22	Complement C3	P01024	17	0.0153	2
		Complement C4-A	P0C0L4	6
		Alpha-2-macroglobulin	P01023	12
		Ig lambda-2 chain C regions	P0CG05	4
		Complement C1r subcomponent	P00736	8
		Ig alpha-1 chain C region	P01876	5
		Ig mu chain C region	P01871	8
		Complement factor H	P08603	3
		C4b-binding protein alpha chain	P04003	2
		Ig gamma-1 chain C region	P01857	3
	23	Fibronectin	P02751	9	0.00743	2
		Complement factor H	P08603	11
		Complement C4-A	P0C0L4	4
		C4b-binding protein alpha chain	P04003	2
		Ig alpha-1 chain C region	P01876	2
		Complement C3	P01024	3
	24	unidentified			0.0044	2
	25	Complement C3	P01024	23	0.000034	1.9
		Clusterin	P10909	15
		Complement factor I	P05156	3
	26	Ig lambda-6 chain C region	P0CF74	3	0.00868	1.9
		Ig gamma-3 chain C region	P01860	4
		Ig gamma-4 chain C region	P01861	2
	27	Apolipoprotein L1	O14791	7	0.0152	1.9
		Ig kappa chain C region	P01834	4
		Ig lambda-6 chain C region	P0CF74	2
	28	Ig gamma-1 chain C region	P01857	11	0.00509	1.9
		Fibrinogen beta chain	P02675	14
		Ig gamma-2 chain C region	P01859	3
		Ig alpha-1 chain C region	P01876	5
		Alpha-2-macroglobulin	P01023	2
		Beta-2-glycoprotein 1	P02749	2
		Ig lambda-2 chain C regions	P0CG05	3
		Complement C3	P01024	2
	29	Complement C4-A	P0C0L4	10	0.0259	1.9
		Ig gamma-1 chain C region	P01857	7
		Ig lambda-2 chain C regions	P0CG05	4
		Immunoglobulin lambda-like polypeptide 5	B9A064	2
		Ig kappa chain C region	P01834	5
	30	Alpha-2-macroglobulin	P01023	53	0.000892	1.9
		Complement factor H	P08603	25
		Ig mu chain C region	P01871	9
		C4b-binding protein alpha chain	P04003	7
		Complement C3	P01024	8
		Ig alpha-1 chain C region	P01876	4
	31	Alpha-1-antitrypsin	P01009	20	0.0035	1.9
		Ig lambda-2 chain C regions	P0CG05	4
		Fibrinogen gamma chain	P02679	2
	32	unidentified			0.00248	1.9
	33	Immunoglobulin lambda-like polypeptide 5	B9A064	2	0.0011	1.9
		Ig kappa chain C region	P01834	5
		Complement C4-A	P0C0L4	5
		Ig lambda chain V-III region LOI	P80748	3
	34	Complement C3	P01024	14	0.00204	1.9
		Complement C5	P01031	7
		Complement C4-A	P0C0L4	3
		Ig alpha-1 chain C region	P01876	4
	35	Alpha-2-macroglobulin	P01023	53	0.00252	1.9
		Complement factor H	P08603	25
		Ig mu chain C region	P01871	9
		C4b-binding protein alpha chain	P04003	7
		Complement C3	P01024	8
		Ig alpha-1 chain C region	P01876	4
	36	Ig alpha-1 chain C region	P01876	10	0.018	1.9
		Angiotensinogen	P01019	6
		Complement C3	P01024	9
		Ig lambda-6 chain C region	P0CF74	3
	37	Apolipoprotein E	P02649	7	0.0352	1.8
		Ig lambda-6 chain C region	P0CF74	3
		Mannose-binding protein C	P11226	2
		Adiponectin	Q15848	2
	38	Complement C3	P01024	13	0.00574	1.8
		Complement factor I	P05156	7
		Ig lambda-6 chain C region	P0CF74	2
		Haptoglobin-related protein	P00739	2
	39	Alpha-2-macroglobulin	P01023	53	0.000958	1.8
		Complement factor H	P08603	25
		Ig mu chain C region	P01871	9
		C4b-binding protein alpha chain	P04003	7
		Complement C3	P01024	8
		Ig alpha-1 chain C region	P01876	4
	40	Alpha-2-macroglobulin	P01023	53	0.0298	1.8
		Complement factor H	P08603	25
		Ig mu chain C region	P01871	9
		C4b-binding protein alpha chain	P04003	7
		Complement C3	P01024	8
		Ig alpha-1 chain C region	P01876	4
	41	Complement C3	P01024	27	0.000612	1.8
		Ig alpha-1 chain C region	P01876	5
		Complement C5	P01031	7
		C4b-binding protein alpha chain	P04003	2
		Ig lambda-6 chain C region	P0CF74	3
		CD5 antigen-like	O43866	2
	42	Ig lambda-6 chain C region	P0CF74	3	0.00648	1.7
		Ig kappa chain C region	P01834	4
		Immunoglobulin lambda-like polypeptide 5	B9A064	2
		Apolipoprotein E	P02649	3
		Serum amyloid P-component	P02743	3
		Ig lambda chain V-III region LOI	P80748	2
	43	Ig kappa chain C region	P01834	5	0.00647	1.7
		Apolipoprotein A-I	P02647	11
		Ig kappa chain V-I region AU	P01594	2
	44	Alpha-2-macroglobulin	P01023	26	0.0482	1.7
		Complement C4-A	P0C0L4	6
		Complement C3	P01024	9
		C4b-binding protein alpha chain	P04003	3
		Serum amyloid P-component	P02743	3
		Ig gamma-1 chain C region	P01857	4
		Ig mu chain C region	P01871	5
		Ig alpha-1 chain C region	P01876	3
		Complement factor H	P08603	4
	45	Alpha-2-macroglobulin	P01023	53	0.0149	1.7
		Complement factor H	P08603	25
		Ig mu chain C region	P01871	9
		C4b-binding protein alpha chain	P04003	7
		Complement C3	P01024	8
		Ig alpha-1 chain C region	P01876	4
	46	unidentified			0.00507	1.7
	47	Ig alpha-1 chain C region	P01876	10	0.018	1.7
		Angiotensinogen	P01019	6
		Complement C3	P01024	9
		Ig lambda-6 chain C region	P0CF74	3
	48	Ig lambda-6 chain C region	P0CF74	3	0.0475	1.7
		Apolipoprotein D	P05090	5
	49	Complement factor H	P08603	32	0.0498	1.7
		Fibronectin	P02751	28
		Complement C4-A	P0C0L4	8
		C4b-binding protein alpha chain	P04003	2
		Complement C3	P01024	2
	50	Ig alpha-1 chain C region	P01876	10	0.00132	1.7
		Ig heavy chain V-III region BRO	P01766	2
		Complement C1r subcomponent	P00736	5
		C4b-binding protein alpha chain	P04003	4
		Ig mu chain C region	P01871	2
	51	Ig kappa chain C region	P01834	5	0.0176	1.6
		Complement C3	P01024	9
		Ig kappa chain V-III region SIE	P01620	3
		Ig lambda-2 chain C regions	P0CG05	4
		Ig kappa chain V-I region OU	P01606	2
		Ig kappa chain V-IV region Len	P01625	3
		Ig gamma-4 chain C region	P01861	5
		Ig mu chain C region	P01871	5
		Ig kappa chain V-I region EU	P01598	2
	52	Ig mu chain C region	P01871	14	0.00401	1.6
		C4b-binding protein alpha chain	P04003	12
		Ig heavy chain V-III region BRO	P01766	2
		Extracellular matrix protein 1	Q16610	7
		Ig heavy chain V-III region TIL	P01765	2
	53	Alpha-2-macroglobulin	P01023	53	0.0245	1.6
		Complement factor H	P08603	25
		Ig mu chain C region	P01871	9
		C4b-binding protein alpha chain	P04003	7
		Complement C3	P01024	8
		Ig alpha-1 chain C region	P01876	4
	54	Complement C1r subcomponent	P00736	9	0.0016	1.6
		Clusterin	P10909	7
		Complement factor I	P05156	3
		C4b-binding protein alpha chain	P04003	2
	55	Ig lambda-2 chain C regions	P0CG05	4	0.00357	1.6
		Apolipoprotein E	P02649	2
	56	Complement factor H	P08603	32	0.045	1.6
		Fibronectin	P02751	30
		Complement C4-A	P0C0L4	12
		C4b-binding protein alpha chain	P04003	10
		Complement C3	P01024	11
		Ig lambda-6 chain C region	P0CF74	3
		Complement C5	P01031	2
		Ig alpha-1 chain C region	P01876	2
	57	Ig kappa chain C region	P01834	5	0.0122	1.6
		Apolipoprotein A-I	P02647	11
		Ig kappa chain V-I region AU	P01594	2
	58	Complement C3	P01024	16	0.0205	1.6
		Complement C1r subcomponent	P00736	6
		Ig alpha-1 chain C region	P01876	5
		Complement C4-A	P0C0L4	3
		Ig lambda-6 chain C region	P0CF74	3
		CD5 antigen-like	O43866	2
		Complement C5	P01031	2
	59	Complement C3	P01024	16	0.0418	1.6
		Complement C1r subcomponent	P00736	6
		Ig alpha-1 chain C region	P01876	5
		Complement C4-A	P0C0L4	3
		Ig lambda-6 chain C region	P0CF74	3
		CD5 antigen-like	O43866	2
		Complement C5	P01031	2
	60	Complement factor H	P08603	32	0.0226	1.5
		Fibronectin	P02751	30
		Complement C4-A	P0C0L4	12
		C4b-binding protein alpha chain	P04003	10
		Complement C3	P01024	11
		Ig lambda-6 chain C region	P0CF74	3
		Complement C5	P01031	2
		Ig alpha-1 chain C region	P01876	2
	61	Apolipoprotein M	O95445	8	0.0292	1.5
		Ig kappa chain C region	P01834	2
		Ig lambda-6 chain C region	P0CF74	3
	62	Complement C4-A	P0C0L4	2	0.00823	1.5
		C4b-binding protein alpha chain	P04003	6
		Ig mu chain C region	P01871	3
		Histone H4	P62805	3
		Ig gamma-1 chain C region	P01857	4
		Serum albumin	P02768	2
	63	Ig lambda-2 chain C regions	P0CG05	4	0.0274	1.5
		Apolipoprotein E	P02649	7
		Complement C4-A	P0C0L4	4
		Ig kappa chain C region	P01834	3
	64	Complement factor H	P08603	32	0.028	1.5
		Fibronectin	P02751	30
		Complement C4-A	P0C0L4	12
		C4b-binding protein alpha chain	P04003	10
		Complement C3	P01024	11
		Ig lambda-6 chain C region	P0CF74	3
		Complement C5	P01031	2
		Ig alpha-1 chain C region	P01876	2
	65	Ig mu chain C region	P01871	12	0.0257	1.5
		Ig gamma-1 chain C region	P01857	6
		Complement C4-A	P0C0L4	2
		C4b-binding protein alpha chain	P04003	3
		Ig alpha-1 chain C region	P01876	6
		Complement component C7	P10643	4
		Ig kappa chain C region	P01834	2
		Ig lambda-6 chain C region	P0CF74	2
		Serum albumin	P02768	2
	66	Complement C4-A	P0C0L4	17	0.00578	1.5
		Ig kappa chain C region	P01834	3
		Ig lambda-6 chain C region	P0CF74	3
		Ig gamma-1 chain C region	P01857	4
	67	Ig alpha-1 chain C region	P01876	11	0.00753	1.5
		Serum albumin	P02768	10
		C4b-binding protein alpha chain	P04003	3
		Ig mu chain C region	P01871	3
		Ig heavy chain V-III region TIL	P01765	2
		Complement C3	P01024	2
	68	Clusterin	P10909	12	0.0301	1.5
		Complement C3	P01024	15
	69	unidentified			0.00592	1.5
	70	Ig alpha-1 chain C region	P01876	10	0.00698	1.5
		Angiotensinogen	P01019	6
		Complement C3	P01024	9
		Ig lambda-6 chain C region	P0CF74	3
	71	unidentified			0.0013	1.5
	72	Complement C4-A	P0C0L4	7	0.0165	1.5
		Ficolin-3	O75636	5
		Ig lambda-6 chain C region	P0CF74	3
		Immunoglobulin lambda-like polypeptide 5	B9A064	2
		Ig alpha-1 chain C region	P01876	4
		Ig gamma-1 chain C region	P01857	4
		Ig kappa chain C region	P01834	3
		Serum albumin	P02768	2
	73	Ig lambda-2 chain C regions	P0CG05	4	0.0185	1.5
		Apolipoprotein E	P02649	2
	74	unidentified			0.0403	1.5
	75	Complement C3	P01024	27	0.0109	1.5
		Ig alpha-1 chain C region	P01876	5
		Complement C5	P01031	7
		C4b-binding protein alpha chain	P04003	2
		Ig lambda-6 chain C region	P0CF74	3
		CD5 antigen-like	O43866	2
	UniProtAC - protein accesion number (Swiss-Prot)
